# Supplementary material for: Differential regulation of reactive oxygen species in dimorphic chloroplasts of single cell C4 plant Bienertia sinuspersici during drought and salt stress
Source: Front Plant Sci. 2023 Apr 20;14:1030413. doi: 10.3389/fpls.2023.1030413 (PMC10157255; doi:10.3389/fpls.2023.1030413)
Supplement: Supplementary file 2 [file Table_1.xlsx]

## Sheet: Sayfa1
	Oligo name	Oligo sequence (5' -3')
	BsRbcS-F	CGAGACTCTTTCTTACCTTCCACCTC
	BsRbcS-R	GTCCAGTAGCGTCCATCATAGTACC
	BsPEPC-F	GCTTTAGGACATTGCAGCGGTATG
	BsPEPC-R	GCTCCTTACGAACAACAGAGCGGTA
	BsPPDK-F	GGTAAGGAATGAAACTAGCCCAGAGG
	BsPPDK-R	GATCTCAGAGCACCCTGAAACACAAC
	BsaNAD-ME-F	ACCAATGCCTTGGATCCCTAGATC
	BsaNAD-ME-R	TAGCTCTGCTGATCGTGGAGAAATG
	BsbNAD-ME-F	GAGACCTCACAGCAGAAGTTGCAG
	BsbNAD-ME-R	GAGAGGGCTGTAGACTGGAAACCAC
	BscASP-AT-F	TGCTAGAGGTACACCTGGAGACTGG
	BscASP-AT-R	CTCAAACCAGCCATGCTTATCCTC
	BsmASP-AT-F	CTTCCAATGGGTGGCAGTAACCAC
	BsmASP-AT-R	CGACATGCTCCAGTACCAGACAGAG
	BsALA-AT-F	GCAGAGGGAGCCATGTACCTATTTC
	BsALA-AT-R	GACGACAACGATTCCAGTCTCTTG
	BsEF1-F	GCTGTTAAGGATCTCAAGCGTGGT
	BsEF1-R	GAGATGTGTGGCAATCCAACACTG
